# Supplementary material for: Sphk1 and Sphk2 Differentially Regulate Erythropoietin Synthesis in Mouse Renal Interstitial Fibroblast-like Cells
Source: Int J Mol Sci. 2022 May 24;23(11):5882. doi: 10.3390/ijms23115882 (PMC9180811; doi:10.3390/ijms23115882)
Supplement: Supplementary file 1 [file ijms-23-05882-s001.zip]

Archive with 1 entries (1 files):
- ijms-1643852-supplementary.pdf
